# Supplementary material for: Risk Factors of Infection in Relapsed/Refractory Multiple Myeloma Patients Treated with Lenalidomide and Dexamethasone (Rd) Regimen: Real-Life Results of a Large Single-Center Study
Source: J Clin Med. 2022 Oct 7;11(19):5908. doi: 10.3390/jcm11195908 (PMC9572774; doi:10.3390/jcm11195908)
Supplement: Supplementary file 1 [file jcm-11-05908-s001.zip]

Archive with 1 entries (1 files):
- jcm-1918975-supplementary.pdf
